# Supplementary material for: Carbon Nanotube Sheet-Synthesis and Applications
Source: Nanomaterials (Basel). 2020 Oct 14;10(10):2023. doi: 10.3390/nano10102023 (PMC7656311; doi:10.3390/nano10102023)
Supplement: Supplementary file 1 [file nanomaterials-10-02023-s001.zip]

Archive with 1 entries (1 files):
- nanomaterials-958082-supplementary.mp4
